# Supplementary material for: Adolescents’ Perceptions of Gender Aspects in a Virtual-Reality-Based Alcohol-Prevention Tool: A Focus Group Study
Source: Int J Environ Res Public Health. 2022 Apr 26;19(9):5265. doi: 10.3390/ijerph19095265 (PMC9100656; doi:10.3390/ijerph19095265)
Supplement: Supplementary file 1 [file ijerph-19-05265-s001.zip]

Archive with 1 entries (1 files):
- ijerph-1658650-supplementary.pdf
